# Supplementary material for: Multiple p38/JNK mitogen-activated protein kinase (MAPK) signaling pathways mediate salt chemotaxis learning in C. elegans
Source: G3 (Bethesda). 2023 Jun 13;13(9):jkad129. doi: 10.1093/g3journal/jkad129 (PMC10468299; doi:10.1093/g3journal/jkad129)
Supplement: jkad129_Supplementary_Data [file jkad129_supplementary_data.zip]

Archive with 2 entries (2 files):
- Supplemental_Material_G3-2023-404264.pdf
- Supplemental_Material_Legends_G3-2023-404264.docx
